# Supplementary material for: Ophiostomatoid fungi associated with pine bark beetles and infested pines in south-eastern Australia, including Graphilbum ipis-grandicollis sp. nov
Source: IMA Fungus. 2021 Sep 1;12:24. doi: 10.1186/s43008-021-00076-w (PMC8408996; doi:10.1186/s43008-021-00076-w)
Supplement: Supplementary file 1 — Additional file 1. Table S1. Sampling information. [file 43008_2021_76_MOESM1_ESM.xlsx]

## Sheet: TableS1
State	Forestry region	Nearest town	Location	Date	Pine host	Beetle vector present	number of beetles used for isolations	Isolation source	Collector and affiliations
New South Wales	Bathurst	Orange	Glenwood State Forest	2019-06-26	P. radiata			galleries and sapwood	Sargeant, D.1
	Bathurst	Vittoria	Vittoria State Forest	2019-06-27	P. radiata			galleries and sapwood	Sargeant, D.1
	Bathurst	Vittoria	Macquarie woods, Vittoria State Forest	2019-06-27	P. radiata			galleries and sapwood	Sargeant, D.1
	Bathurst	Rockley	Dog Rocks State Forest	2019-06-28	P. radiata			galleries and sapwood	Sargeant, D.1
	Bombala	Craigie	Craigie State Forest	2019-09-25	P. radiata			galleries	Nagel, M.1
	Bombala	Pericoe	Wog Wog State Forest	2019-09-25	P. radiata			galleries	Sargeant, D.1
	Bombala	Pericoe	Towamba State Forest	2019-09-25	P. radiata			galleries	Sargeant, D.1
	Bombala	Bombala	Bondi State Forest	2019-09-26	P. radiata			galleries and sapwood	Sargeant, D.1
	Glen Innes	Inverell	Copeton Dam, Inverell	2019-07-25	P. radiata	Ips grandicollis	1	galleries, sapwood and beetles	Carnegie, A.J.1
	Grafton	Urbenville	Yabbra State Forest	2019-08-29	P. caribaea x elliottii	Ips grandicollis	2	galleries, sapwood and beetles	Sargeant, D.1
	Grafton	Urbenville	Yabbra State Forest	2019-08-29	P. caribaea x elliottii	Ips grandicollis	1	galleries, sapwood and beetles	Sargeant, D.1
	Grafton	Urbenville	Yabbra State Forest	2019-08-29	P. caribaea x elliottii	Ips grandicollis	1	galleries, sapwood and beetles	Sargeant, D.1
	Grafton	Whiporie	Camira State Forest	2019-08-30	P. caribaea x elliottii	Ips grandicollis	2	galleries, sapwood and beetles	Sargeant, D.1
	Grafton	Whiporie	Whiporie town	2019-11-12	P. ponderosa	Ips grandicollis	3	galleries and beetles	Carnegie, A.J.1, Trollip, C.2
	Grafton	Whiporie	Whiporie State Forest	2019-11-12	P. elliottii	Ips grandicollis, Xyleborus nr. ferrugineus	3; 3	galleries, sapwood and beetles	Carnegie, A.J.1, Trollip, C.2
	Grafton	Whiporie	Camira State Forest	2019-11-12	P. caribaea x elliottii	Ips grandicollis	3	galleries and beetles	Carnegie, A.J.1, Trollip, C.2
	Grafton	Whiporie	Camira State Forest	2019-11-12	P. caribaea x elliottii	Ips grandicollis	1	galleries and beetles	Carnegie, A.J.1, Trollip, C.2
	Grafton	Whiporie	Camira State Forest	2019-11-12	P. caribaea x elliottii	Ips grandicollis	3	galleries and beetles	Carnegie, A.J.1, Trollip, C.2
	Grafton	Mummulgum	Mummulgum school	2019-11-13	P. elliottii	Ips grandicollis	3	galleries and beetles	Carnegie, A.J.1, Trollip, C.2
	Grafton	Bonalbo	Bonalbo State Forest	2019-11-13	P. caribaea x elliottii	Ips grandicollis	3	galleries, sapwood and beetles	Carnegie, A.J.1, Trollip, C.2
	Grafton	Urbenville	Yabbra State Forest	2019-11-13	P. taeda	Ips grandicollis	3	galleries and beetles	Carnegie, A.J.1, Trollip, C.2
	Grafton	Urbenville	Yabbra State Forest	2019-11-13	P. taeda	Ips grandicollis	3	galleries and beetles	Carnegie, A.J.1, Trollip, C.2
	Grafton	Urbenville	Yabbra State Forest	2019-11-14	P. taeda			galleries	Carnegie, A.J.1, Trollip, C.2
	Grafton	Rappville	Barragunda State Forest	2019-11-15	P. caribaea x elliottii			galleries	Carnegie, A.J.1, Trollip, C.2
	Moss Vale	Moss Vale	Belanglo State Forest	2019-08-21	P. radiata	Ips grandicollis	1	galleries, sapwood and beetles	Carnegie, A.J.1
	Moss Vale	Moss Vale	Belanglo State Forest	2019-08-21	P. radiata	Ips grandicollis	1	galleries, sapwood and beetles	Carnegie, A.J.1
	Moss Vale	Moss Vale	Belanglo State Forest	2019-08-21	P. radiata	Ips grandicollis	1	galleries and beetles	Carnegie, A.J.1
	Tumut	Rosewood	Horse Creek Rd, Copabella	2019-06-01	P. radiata			galleries and sapwood	Carnegie, A.J.1
	Tumut	Rosewood	Huckers Rd, Copabella	2019-06-02	P. radiata	Ips grandicollis	1	galleries, sapwood and beetles	Carnegie, A.J.1
	Tumut	Batlow	Green Hills State Forest	2019-05-29	P. radiata			galleries and sapwood	Sargeant, D.1
	Tumut	Rosewood	Carabost State Forest	2019-05-30	P. radiata			galleries and sapwood	Sargeant, D.1
	Tumut	Rosewood	Carabost State Forest	2019-06-01	P. radiata			galleries and sapwood	Sargeant, D.1
	Tumut	Tumut	Buccleuch State Forest	2019-06-02	P. radiata			galleries and sapwood	Sargeant, D.1
	Tumut	Adjungbilly	Bungongo State Forest	2019-06-30	P. radiata			galleries and sapwood	Nagel, M.1
Tasmania	North	Branxholm	Payanna plantation	2020-01-20	P. radiata	Hylurgus ligniperda	3	galleries and beetles	Wotherspoon, K.4, Ramsden, N.4
	North	Lower Beulah	Beulah plantation	2020-01-21	P. radiata	Hylurgus ligniperda	3	galleries and beetles	Wotherspoon, K.4, Ramsden, N.4
Victoria	North East	Swanpool	Too-Rour plantation	2019-09-26	P. radiata			sapwood	Smith, D.3, Trollip, C.2
	North East	Swanpool	Too-Rour plantation	2019-09-26	P. radiata	Ips grandicollis	3	galleries and beetles	Smith, D.3, Trollip, C.2
South Australia	Green Triangle	Nangwarry	Topperwein plantations	2019-06-01	P. radiata			galleries	Smith, D.3
	Green Triangle	Nangwarry	Topperwein plantations	2019-06-01	P. radiata	Hylastes ater	1	galleries and beetles	Smith, D.3
1 New South Wales Department of Primary Industries - Forestry
2 School of Applied Systems Biology, La Trobe University and Agriculture Victoria Research
3 Biosecurity and Agricultural Services, Agriculture Victoria
4 Sustainable Timber Tasmania
