# Supplementary material for: Ophiostomatoid fungi associated with pine bark beetles and infested pines in south-eastern Australia, including Graphilbum ipis-grandicollis sp. nov
Source: IMA Fungus. 2021 Sep 1;12:24. doi: 10.1186/s43008-021-00076-w (PMC8408996; doi:10.1186/s43008-021-00076-w)
Supplement: Supplementary file 2 — Additional file 2. Table S2. Host association and isolation frequencies of ophiostomatoid fungi obtained during this study. [file 43008_2021_76_MOESM2_ESM.xlsx]

## Sheet: Table S2
Taxon	Species	Hosts	Number of isolates	Isolates by percentage	Isolates obtained from bark beetles
					Ips grandicollis	Hylurgus ligniperda	Hylastes ater	Xyleborus nr. ferrugineus
1	Ceratocystiopsis sp.	P. radiata	1	0.0333333	1
		P. caribaea x elliottii	1		1
		P. ponderosa	1		1
		P. taeda	1		1
2	Graphilbum fragrans	P. radiata	3	0.025
3	G. ipis-grandicollis, sp. nov.	P. radiata	4	0.05	3
		P. caribaea x elliottii	1		1
		P. elliottii	1		1
4	G. cf. rectangulosporium	P. radiata	2	0.025	1
		P. taeda	1		1
5	Grosmannia huntii	P. radiata	1	0.00833333		1
6	Gro. radiaticola	P. radiata	10	0.0833333		5	1
8	Ophiostoma fasciatum	P. caribaea x elliottii	1	0.00833333	1
9	O. ips	P. radiata	40	0.533333	10
		P. caribaea x elliottii	13		9
		P. ponderosa	3		1
		P. taeda	6		2
		P. elliottii	2		1
10	O. pallidulum	P. radiata	1	0.00833333		1
11	Raffealea deltoideospora	P. caribaea x elliottii	1	0.00833333
12	Sporothrix euskadiensis	P. radiata	1	0.00833333
13	S. cf. nigrograna	P. radiata	1	0.00833333
14	S. pseudoabietina	P. radiata	18	0.191667	5
		P. caribaea x elliottii	3		3
		P. taeda	1
		P. elliottii	1					1
15	Graphium sp.	P. elliottii	1	0.00833333	1
	Total isolates		120	1
