# Supplementary material for: Ophiostomatoid fungi associated with pine bark beetles and infested pines in south-eastern Australia, including Graphilbum ipis-grandicollis sp. nov
Source: IMA Fungus. 2021 Sep 1;12:24. doi: 10.1186/s43008-021-00076-w (PMC8408996; doi:10.1186/s43008-021-00076-w)
Supplement: Supplementary file 3 — Additional file 3. Table S3. Extended genome summaries of ophiostomatoid fungi which correspond with all genera obtained during current study. [file 43008_2021_76_MOESM3_ESM.xlsx]

## Sheet: TableS3
	Ceratocystiopsis			Graphilbum				Leptographium s. l.							Ophiostoma s. l.							Raffaelea									Sporothrix									Graphium
Species/Taxon	Ceratocystiopsis sp.	Cop. brevicomi	Cop. minuta	G. fragrans	G. ipis-grandicollis, sp. nov.	G. cf. rectangulosporium	G. fragrans	Gro. huntii	Gro. radiaticola	Gro. clavigera	Gro. galeiformis	Gro. penicillata	L. lundbergii	L. procerum	O. angusticollis	O. fasciatum	O. ips	O. pallidulum	O. ips	O. piceae	O. novo-ulmi	R. deltoideospora	Raff. ambrosiae	Raff. albimanens	Raff. arxii	Raff. lauricola	Raff. sulphurea	Raffaelea sp. RL272	Raff. quercus-mongolicae	Raff. quercivora	S. euskadiensis	S. cf. nigrograna	S. pseudoabietina	S. brasiliensis	S. globosa	S. insectorum	S. pallida	S. phasma	S. schenkii	Graphium sp.
	Taxon 1			Taxon 2	Taxon 3	Taxon 4		Taxon 5	Taxon 6						Taxon 7	Taxon 8	Taxon 9	Taxon 10				Taxon 11									Taxon 12	Taxon 13	Taxon 14							Taxon 15
Sequenced strain	VPRI43766	CBS 137839	CBS 138717	VPRI43528	VPRI43762	VPRI43763	CBS 138720	VPRI43530	VPRI43523	kw1407	CBS 115711	CBS134055	CBS138716	CMW34542	VPRI43764	VPRI43845	VPRI43529	VPRI43846	CBS 138721	UAMH11346	H327	VPRI43720	CBS185.64	CBS271.70	CBS 273.70	RL570	CBS 380.68	RL272	KACC44405	CBS122982	VPRI43754	VPRI43755	VPRI43531	5110	CBS120340	RCEF264	SPA8	CBS119721	1099-18	VPRI43844
GenBank accession	JADHKF010000000	PCDN00000000.1	LZPB00000000.1	JADHKG010000000	JADHKH010000000	JADHKI010000000	LLKO00000000.1	JADHKJ010000000	JADHKK010000000	ACXQ00000000.2	RQWE00000000.1	PCDK00000000.1	LDEF00000000.1	JRUC00000000.1	JADHKL010000000	JADHKM010000000	JADHKN010000000	JADHKO010000000	NTMB00000000.1	AQHS00000000.1	AMZD00000000.1	JADHKP010000000	PCDI00000000.1	PCDJ00000000.1	PCDH00000000.1	PCDG00000000.1	PCDD00000000.1	PCDF00000000.1	NIPS00000000.1	PCDE00000000.1	JADHKQ010000000	JADHKR010000000	JADHKS010000000	AWTV00000000.1	LVYW00000000.1	AZHD00000000.1	JNEX00000000.2	WJIH00000000.1	AXCR00000000.1	JADHKT010000000
Reference:	-	Van der Pool et al. 2018	Wingfield et al. 2016	-	-	-	Wingfield et al. 2015b	-	-	DiGuistini et al. 2011	Wingfield et al. 2018	Van der Pool et al. 2018	Wingfield et al. 2015a	van der Nest et al. 2014	-	-	-	-	Wingfield et al. 2017a	Haridas et al. 2013	Forgetta et al. 2013	-	Van der Pool et al. 2018	Van der Pool et al. 2018	Van der Pool et al. 2018	Van der Pool et al. 2018	Van der Pool et al. 2018	Van der Pool et al. 2018	Jeon et al. 2017	Van der Pool et al. 2018	-	-	-	Texeira et al. 2015	Huang et al. 2016	Shang et al. 2016	D'Alessandro et al. 2016	Liu et al. 2019	Texeira et al. 2015	-
Sequencing platform	Illumina Novaseq	Illumina Hiseq	Illumina Hiseq	Illumina Novaseq	Illumina Novaseq	Illumina Novaseq	Illumina Hiseq	Illumina Novaseq	Illumina Novaseq	Sanger; 454; Illumina	Illumia Hiseq	PacBio	Illumia Hiseq	Illumina Miseq	Illumina Novaseq	Illumina Novaseq	Illumina Novaseq	Illumina Novaseq		Illumina Hiseq	454 GS-FLX Titanium	Illumina Novaseq	Illumina Hiseq	PacBio	Illumina Hiseq	Illumina	Illumina Hiseq	Illumina Hiseq	Illumina NextSeq, Miseq, Hiseq	PacBio	Illumina Novaseq	Illumina Novaseq	Illumina Novaseq	454	Illumina Hiseq	Illumina Hiseq	IonTorrent; Illumina Hiseq	Illumina Hiseq	454	Illumina Novaseq
Number of scaffolds	79	200	904	237	178	117	80	254	85	332	869	43	411	2460	317	36	208	473	349	379	10	120	68	11	124	207	157	414	43	23	92	125	51	13	24	78	406	278	16	490
Longest contig (Mb)	1.54	3.49	398 088	999 956	1 555 217	1 343 814	2 664 519	1 099 032	2 583 828	3 558 335	330 659	4 753 074	1 075 689	119 371	651 020	2 360 849	1 117 630	543 815	629 579	821 962	6 937 932	1 965 135	6 226 240	6 766 186	5 555 640	4 905 491	2 467 951	2 392 786	5 116 797	5 198 139	1 881 930	1 307 617	3 412 636	6 764 174	6 771 991	3 551 027	860 569	1 213 358	6 370 247	1 008 604
Est. genome size (Mb)	20.45	20.74	21.3	34.04	24.0201	23.6051	34.2708	28.0545	27.5551	29.1283	26.4301	27.6798	26.5373	28.4765	23.804	22.5426	26.0074	32.6596	25.9834	32.5	31.8553	30.9459	40.7838	39.0377	36.8235	34.6448	23.9762	35.973	27.0059	26.4111	36.128	27.3447	35.1965	33.2058	33.4735	34.722	37.8197	30.2053	32.3751	31.6497
N50 (bp)	471 680	1 466 767	64 077	323 198	601 306	298 270	974 577	343 842	883 760	1 213 309	67 788	3 492 433	274 600	22 548	236 362	966 108	283 044	126 120	140 614	205 066	3 669 772	416 364	3 526 127	5 266 749	2 198 290	2 873 670	553 063	458 728	2 234 633	3 691 412	790 753	398 989	1 285 428	3 801 380	5 350 014	1 740 861	224 849	306 252	4 335 207	190 968
L50	12	4	97	32	13	22	12	25	11	7	118	4	28	385	34	9	29	84	59	51	3	25	5	4	5	5	13	23	4	4	16	23	9	4	3	7	50	31	3	49
# N's per 100 kbp	10.35	6211.32	236.44	6.79	13.74	5.76	59.57	7.52	4.54	0.72	91.13	0	105.19	12.38	13.86	4.08	8.31	12.49	30.81	0	262	18.19	439.96	0	453.12	1108.23	3447.72	2205.08	120.97	0	11.49	12.47	8.21	1.2	38.24	540.07	0.02	8.33	0.57	11.5
GC (%)	61.48	60.23	61.83	55.75	55.53	60.91	55.7	54.63	57.09	53.36	57.32	58.07	56.93	54.83	57.89	65.26	56.88	57.93	56.91	53.35	50.01	54.55	55.55	53.26	50.46	55.34	58.98	57.54	54.25	57.02	52.7	59.54	53.27	54.72	54.37	53.95	52.81	57.37	54.96	50.12
Avg. coverage depth	197	115*	80*	218	305	296	64*	493	619	64*	80*	141*	70*	32*	61	341	209	167	54*	735*	61*	173	89*	94*	116*	117*	183*	132*	5965*	139*	122	205	154	20*	146*	7037*	50*	60*	17*	132
No. of predicted genes	6967	6884	7786	9034	7221	7270	9142	7836	7867	7953	8011	7112	7532	9248	8022	7498	7470	8757	7526	8966	8629	7428	10561	10929	11729	9267	7921	9681	8873	8293	9348	7908	9190	8744	8961	9356	10106	7493	8648	9482
Est. gene density	340.685	331.919	365.54	265.394	300.623	307.984	266.758	279.314	285.501	273.033	303.101	256.938	283.827	324.758	337.002	332.615	287.226	268.129	289.646	275.877	270.881	240.032	258.951	279.96	318.519	267.486	330.369	269.119	328.558	313.997	258.747	289.197	261.106	263.327	267.704	269.455	267.215	248.069	267.119	299.592
Complete BUSCO (%)	95.2	88.7	91.25	97.1	95.6	95.7	97.1	97.4	96.4	97.4	93.3	96.4	97.4	91.3	96.6	96.6	96.9	97.2	96.8	97.5	97.2	94.9	97.2	97.7	95.5	97.6	96.3	97.7	97.7	97.3	98.1	97.2	97.8	98	98	94.8	90.8	97.4	98	96.6
Complete BUSCO (n)	3636	3384	3483	3706	3647	3651	3705	3716	3680	3715	3561	3680	3718	3485	3686	3688	3696	3710	3696	3722	3710	3621	3709	3728	3646	3728	3673	3728	3726	3716	3743	3710	3734	3742	3739	3617	3466	3715	3739	3686
Complete - single	3631	3378	3474	3699	3644	3648	3672	3710	3673	3709	3555	3676	3709	3480	3680	3685	3690	3705	3691	3715	3704	3613	3690	3720	3634	3715	3663	3709	3720	3700	3739	3703	3729	3737	3733	3613	3455	3709	3735	3679
Complete - duplicated	5	6	9	7	3	3	33	6	7	6	6	4	9	5	6	3	6	5	5	7	6	8	19	8	12	13	10	19	6	16	4	7	5	5	6	4	11	6	4	7
Fragmented	17	143	115	23	29	18	22	17	21	21	98	19	20	159	18	16	16	28	19	21	13	30	19	11	24	22	22	11	20	17	10	23	12	13	13	72	19	19	17	40
Missing	164	290	219	88	141	148	90	84	116	81	158	118	79	173	113	113	105	79	102	74	94	166	89	78	147	67	122	78	70	84	64	84	71	62	65	128	332	83	61	91
* Coverage estimate taken from NCBI.
Draft genomes produced in this study presented in bold type.
References:
D'Alessandro E, Giosa D, Huang L, Zhang J, Gao W, Brankovics B, Oliveira MME, Scordino F, Passo CL, Criseo G (2016) Draft genome sequence of the dimorphic fungus Sporothrix pallida, a nonpathogenic species belonging to Sporothrix, a genus containing agents of human and feline sporotrichosis. Genome Announcements 4 (2)
DiGuistini S, Wang Y, Liao NY, Taylor G, Tanguay P, Feau N, Henrissat B, Chan SK, Hesse-Orce U, Alamouti SM (2011) Genome and transcriptome analyses of the mountain pine beetle-fungal symbiont Grosmannia clavigera, a lodgepole pine pathogen. Proceedings of the National Academy of Sciences 108 (6):2504-2509
Forgetta V, Leveque G, Dias J, Grove D, Lyons Jr R, Genik S, Wright C, Singh S, Peterson N, Zianni M (2013) Sequencing of the Dutch elm disease fungus genome using the Roche/454 GS-FLX Titanium System in a comparison of multiple genomics core facilities. Journal of Biomolecular Techniques: JBT 24 (1):39
Haridas S, Wang Y, Lim L, Alamouti SM, Jackman S, Docking R, Robertson G, Birol I, Bohlmann J, Breuil C (2013) The genome and transcriptome of the pine saprophyte Ophiostoma piceae, and a comparison with the bark beetle-associated pine pathogen Grosmannia clavigera. BMC genomics 14 (1):373
Huang L, Gao W, Giosa D, Criseo G, Zhang J, He T, Huang X, Sun J, Sun Y, Huang J (2016) Whole-genome sequencing and in silico analysis of two strains of Sporothrix globosa. Genome biology and evolution 8 (11):3292-3296
Jeon J, Kim K-T, Song H, Lee G-W, Cheong K, Kim H, Choi G, Lee Y-H, Stewart JE, Klopfenstein NB (2017) Draft Genome Sequence of the Fungus Associated with Oak Wilt Mortality in South Korea, Raffaelea quercus-mongolicae KACC44405. Genome Announcements 5 (34)
Liu F, Chen S, Ferreira MA, Chang R, Sayari M, Kanzi AM, Wingfield BD, Wingfield MJ, Pizarro D, Crespo A (2019) Draft genome sequences of five Calonectria species from Eucalyptus plantations in China, Celoporthe dispersa, Sporothrix phasma and Alectoria sarmentosa. IMA Fungus 10 (1):1-13
Shang Y, Xiao G, Zheng P, Cen K, Zhan S, Wang C (2016) Divergent and convergent evolution of fungal pathogenicity. Genome biology and evolution 8 (5):1374-1387
Teixeira MM, de Almeida LG, Kubitschek-Barreira P, Alves FL, Kioshima ES, Abadio AK, Fernandes L, Derengowski LS, Ferreira KS, Souza RC (2014) Comparative genomics of the major fungal agents of human and animal Sporotrichosis: Sporothrix schenckii and Sporothrix brasiliensis. BMC genomics 15 (1):1-22
van der Nest MA, Beirn LA, Crouch JA, Demers JE, De Beer ZW, De Vos L, Gordon TR, Moncalvo J-M, Naidoo K, Sanchez-Ramirez S (2014) Draft genomes of Amanita jacksonii, Ceratocystis albifundus, Fusarium circinatum, Huntiella omanensis, Leptographium procerum, Rutstroemia sydowiana, and Sclerotinia echinophila. IMA fungus 5 (2):472-486
Vanderpool D, Bracewell RR, McCutcheon JP (2018) Know your farmer: ancient origins and multiple independent domestications of ambrosia beetle fungal cultivars. Molecular Ecology 27 (8):2077-2094
Wingfield BD, Ades PK, Al-Naemi FA, Beirn LA, Bihon W, Crouch JA, De Beer ZW, De Vos L, Duong TA, Fields CJ (2015a) Draft genome sequences of Chrysoporthe austroafricana, Diplodia scrobiculata, Fusarium nygamai, Leptographium lundbergii, Limonomyces culmigenus, Stagonosporopsis tanaceti, and Thielaviopsis punctulata. IMA fungus 6 (1):233-248
Wingfield BD, Barnes I, De Beer ZW, De Vos L, Duong TA, Kanzi AM, Naidoo K, Nguyen HD, Santana QC, Sayari M (2015b) Draft genome sequences of Ceratocystis eucalypticola, Chrysoporthe cubensis, C. deuterocubensis, Davidsoniella virescens, Fusarium temperatum, Graphilbum fragrans, Penicillium nordicum, and Thielaviopsis musarum. IMA fungus 6 (2):493
Wingfield BD, Ambler JM, Coetzee MP, De Beer ZW, Duong TA, Joubert F, Hammerbacher A, McTaggart AR, Naidoo K, Nguyen HD (2016) IMA Genome-F 6. IMA fungus 7 (1):217-227
Wingfield BD, Berger DK, Steenkamp ET, Lim H-J, Duong TA, Bluhm BH, De Beer ZW, De Vos L, Fourie G, Naidoo K (2017a) Draft genome of Cercospora zeina, Fusarium pininemorale, Hawksworthiomyces lignivorus, Huntiella decipiens and Ophiostoma ips. IMA fungus 8 (2):385-396
Wingfield BD, Liu M, Nguyen HD, Lane FA, Morgan SW, De Vos L, Wilken PM, Duong TA, Aylward J, Coetzee MP (2018) Nine draft genome sequences of Claviceps purpurea s. lat., including C. arundinis, C. humidiphila, and C. cf. spartinae, pseudomolecules for the pitch canker pathogen Fusarium circinatum, draft genome of Davidsoniella eucalypti, Grosmannia galeiformis, Quambalaria eucalypti, and Teratos…
